# Supplementary material for: Photoreactivation Activities of Rad5, Rad16A and Rad16B Help Beauveria bassiana to Recover from Solar Ultraviolet Damage
Source: J Fungi (Basel). 2024 Jun 13;10(6):420. doi: 10.3390/jof10060420 (PMC11205155; doi:10.3390/jof10060420)
Supplement: Supplementary file 1 [file jof-10-00420-s001.zip]

Archive with 1 entries (1 files):
- jof-2977134-supplementary.pdf
